# Supplementary material for: Sodium Hydrosulfide Induces Resistance Against Penicillium expansum in Apples by Regulating Hydrogen Peroxide and Nitric Oxide Activation of Phenylpropanoid Metabolism
Source: Front Microbiol. 2021 Sep 1;12:720372. doi: 10.3389/fmicb.2021.720372 (PMC8440896; doi:10.3389/fmicb.2021.720372)
Supplement: Supplementary file 1 [file Data_Sheet_1.xls]

## Sheet: lesion diameter
NaHS
avge							NaHS
	3d	4d	5d	6d	7d			3d	3stdev	4d		5d		6d		7d
CK	0.960417	1.66667	2.09583	2.90417	3.46667			0.960417	0.100356	1.66667	0.139834	2.09583	0.129643	2.90417	0.149733	3.46667	0.130659
1mM NaHS	0.96875	1.54583	2.19583	2.9625	3.24167			0.96875	0.109046	1.54583	0.151419	2.19583	0.153208	2.9625	0.173692	3.24167	0.231647
5mM NaHS	0.75625	1.1625	1.65833	2.12083	2.87708			0.75625	0.064648	1.1625	0.13926	1.65833	0.166057	2.12083	0.166379	2.87708	0.20917
10mM NaHS	0.88125	1.55833	2.21667	2.70417	3.57917			0.88125	0.0719517	1.55833	0.107143	2.21667	0.15627	2.70417	0.116982	3.57917	0.14166
		0.3025
stdev								a	ab	b	ab
	3d	4d	5d	6d	7d			a	a	b	a
CK	0.100356	0.139834	0.129643	0.149733	0.130659			a	a	b	a
1 mM	0.109046	0.151419	0.153208	0.173692	0.231647			a	a	b	a
5 mM	0.064648	0.13926	0.166057	0.166379	0.20917			a	ab	b	a
10 mM	0.0719517	0.107143	0.15627	0.116982	0.14166
3d											stdev
CK	1.2	1.35	1.2	1.4	1.15	1.25	1.1	1.2	1.23125
	0.65	0.6	0.8	0.8	0.7	0.7	0.7	0.7	0.70625	1.09375	0.0634306
	0.7	0.75	0.85	0.85	0.9	1	0.8	0.85	0.8375	0.95	0.0856957
	0.7	0.75	0.5	0.55	0.45	0.45	0.8	0.85	0.63125	0.8375	0.151941
	1.1	1.1	1.1	1.15	1	1.2	1	1.1	1.09375	0.960417	0.100356
	1	1	0.9	0.9	0.9	1.05	0.85	1	0.95
1 mM	0.9	0.9	0.95	1.1	0.9	0.85	0.85	0.95	0.925
	1.2	1.25	0.9	0.95	1.1	1.2	1.1	1.1	1.1	1.1	0.114564
	0.7	0.8	0.8	0.8	1	1	0.65	0.75	0.8125	0.925	0.119242
	0.9	1	0.9	0.85	0.9	1	0.7	0.8	0.88125	0.88125	0.0933324
	1.25	1.25	1.2	1.25	1.2	1.25	1.15	1.2	1.21875	0.96875	0.109046
	0.7	0.75	0.6	0.75	0.7	0.75	0.7	0.75	0.7125
5m M	0.8	0.9	0.7	0.7	0.6	0.6	0.9	0.9	0.7625
	0.8	0.7	0.7	0.8	0.7	0.65	0.7	0.7	0.71875	0.76875	0.0496078
	0.8	0.9	0.65	0.7	0.7	0.8	0.8	0.8	0.76875	0.7625	0.0747391
	0.5	0.6	0.5	0.5	0.5	0.7	0.5	0.5	0.5375	0.7375	0.0695971
	1	1.1	1.2	1.1	1	0.8	1	1	1.025	0.75625	0.064648
	0.6	0.6	0.9	1	0.8	0.8	0.6	0.6	0.7375
10m M	0.9	0.9	0.7	0.6	1	1	1	0.9	0.875
	0.9	0.9	1	1	1	0.9	0.7	0.9	0.9125	0.9125	0.0927025
	0.9	0.9	0.8	0.8	0.85	0.9	0.8	0.9	0.85625	0.875	0.0463512
	0.5	0.5	0.5	0.5	0.6	0.7	0.5	0.65	0.55625	0.85625	0.0768013
	0.7	0.7	0.6	0.6	0.7	0.8	0.7	0.8	0.7	0.88125	0.0719517
	1.2	1.1	1.2	1.1	1.1	1	1.1	1.1	1.1125
4d
CK	1.8	2	2	2.15	1.8	2.1	2	2.15	2
	1.7	1.8	1.6	1.75	1.7	1.65	1.5	1.6	1.6625	1.88125	0.0954314
	1.1	1.15	1	1	0.9	0.95	1.35	1.4	1.10625	1.6625	0.184076	1.6625
	1.6	1.65	1.4	1.4	1.2	1.4	1.5	1.5	1.45625	1.45625	0.139994	1.45625
	1.5	1.55	1.2	1.35	1.2	1.35	1.4	1.4	1.36875	1.66667	0.139834	1.36875
	1.7	1.9	1.9	2	1.85	2.05	1.7	1.95	1.88125
1 mM	1.7	1.65	1.55	1.8	1.35	1.4	1.6	1.75	1.6
	1.6	1.6	1.4	1.45	1.5	1.7	1.4	1.4	1.50625
	2.1	2.05	2	2.05	2.05	2.1	1.95	2.25	2.06875	1.6	0.0883883
	1.45	1.6	1.1	1.25	1.3	1.45	1.05	1.4	1.325	1.53125	0.187083
	1.85	2	2.1	2.15	1.6	1.8	2	2	1.9375	1.50625	0.178786
	1.5	1.45	1.7	1.75	1.55	1.5	1.4	1.4	1.53125	1.54583	0.151419
5m M	1.1	1.2	1.2	1.3	1.2	1.2	1	1	1.15
	1.3	1.3	1.2	1.3	1.2	1.1	1	1.1	1.1875
	1	1.2	1.2	1.1	1.1	1.2	1.2	1.2	1.15	1.1875	0.0755929
	1	0.95	1.3	1.5	1.1	1	1	1	1.10625	1.15	0.193534	1.15
	1.6	1.9	1.5	1.6	1.5	1.5	1.8	1.65	1.63125	1.15	0.148655	1.15
	1.3	1.4	1.3	1.3	1.1	1.1	1.1	1.2	1.225	1.1625	0.13926	1.10625
10m M	1.7	1.8	1.5	1.6	1.3	1.4	1.6	1.6	1.5625
	1.4	1.4	1.6	1.6	1.7	1.7	1.4	1.4	1.525	1.5875	0.138873
	2	2	1.9	1.8	1.8	1.8	1.8	2	1.8875	1.5625	0.0991031
	1.6	1.7	1.5	1.5	1.5	1.6	1.6	1.7	1.5875	1.525	0.0834523
	1.2	1.15	1	1	1.3	1.4	1.4	1.3	1.21875	1.55833	0.107143
	1.3	1.4	1.4	1.4	1	1.1	1.4	1.4	1.3
5d
CK	2.1	2.1	2	2.1	2.1	2.2	2	2.1	2.0875
	2.15	2.4	2.2	2.4	2.4	2.5	2.3	2.4	2.34375	2.34375	0.11022
	2.45	2.6	2.3	2.4	2.5	2.5	2.2	2.5	2.43125	2.0875	0.119733
	1.95	1.8	1.5	1.75	1.95	2	1.9	2	1.85625	1.85625	0.158976
	1.6	1.7	1.45	1.55	1.85	1.7	1.6	1.5	1.61875	2.09583	0.129643
	1.4	1.5	1.65	1.6	1.2	1.3	1.35	1.3	1.4125
1 mM	1.7	1.6	2	2.1	2	1.9	1.9	2.1	1.9125
	1.8	2	1.35	1.7	1.5	1.6	1.4	1.5	1.60625	2.49375	0.203773
	2.55	2.5	2.65	2.6	2.5	2.8	2.6	2.6	2.6	2.11875	0.0901388
	2.25	2.2	2.2	2.3	1.9	1.8	2.1	2.2	2.11875	1.975	0.165713
	2.5	2.5	2.65	2.6	2.2	2.4	2.5	2.6	2.49375	2.19583	0.153208
	1.85	1.8	1.8	1.85	1.9	2	2.4	2.2	1.975
5m M	1.8	1.8	1.4	1.5	1.5	1.7	1.8	1.9	1.675
	1.3	1.2	1.2	1.2	1.5	1.35	1.5	1.6	1.35625
	1.85	1.75	1.8	1.9	1.7	1.6	1.5	1.5	1.7	1.675	0.143614
	1.4	1.7	1.8	1.9	1.7	1.8	1.5	1.6	1.675	1.675	0.156125
	1.5	1.5	1.6	1.6	1.5	1.4	1.9	2	1.625	1.625	0.198431
	2	2.2	2.35	2.2	2.3	2.5	2.2	2.4	2.26875	1.65833	0.166057
10m M	2.3	2.3	2.2	2.3	2.2	2.2	2.3	2.2	2.25
	2	2	1.7	2	1.9	1.9	1.9	2	1.925	2.25	0.0968246
	2	2.3	2	2	2.3	2.2	2.4	2.4	2.2	2.2	0.165831
	2.3	2.2	2.5	2.5	2	2.1	2.1	1.9	2.2	2.2	0.206155
	1.8	1.9	1.9	1.9	1.8	1.7	1.4	1.4	1.725	2.21667	0.15627
	2.4	2.5	2.4	2.4	2.3	2.5	2.5	2.6	2.45
6d
CK	2.2	2.4	2.3	2.5	2.2	2.3	2.4	2.4	2.3375
	2.7	2.6	2.6	2.5	2.5	2.2	2.8	2.6	2.5625	3.2375	0.165359
	2.9	3.1	2.9	2.9	2.9	2.9	2.8	2.9	2.9125	2.9125	0.0780625
	3.3	3.1	3.6	3.1	3.4	3.1	3.5	3	3.2625	2.5625	0.205776
	3	3.1	3	3.2	3.3	3.4	3.6	3.3	3.2375	2.90417	0.149733
	2	1.9	1.7	1.7	1.8	1.8	2.2	2.1	1.9
1 mM	1.8	2.4	2.3	2.6	2.1	2	2	2.1	2.1625
	2.9	3	3	3	2.6	2.6	2.9	3	2.875	3.25	0.163936
	2.8	2.6	2.5	2.5	2.9	2.6	2.2	2.3	2.55	2.875	0.217945
	3.3	3.6	3.2	3.2	3.5	3.3	3.5	3.4	3.375	2.7625	0.139194
	2.6	2.7	2.7	2.6	2.7	2.8	3	3	2.7625	2.9625	0.173692
	3.4	3.4	3	3.3	3.1	3.5	3	3.3	3.25
5m M	2.2	2.3	2	2.1	1.9	2.4	2.2	2.5	2.2
	2.1	1.9	1.9	1.9	2.3	2.2	2.2	2.3	2.1
	2.3	2.4	2.1	2.1	2.1	2.2	2	1.8	2.125	2.1375	0.171391
	1.6	1.8	1.6	1.6	1.9	2	1.7	1.6	1.725	2.125	0.147902
	2.3	2.3	2.3	2.3	1.8	2	2	2.1	2.1375	2.1	0.179844
	2.9	2.8	2.8	3	2.5	2.6	2.5	2.6	2.7125	2.12083	0.166379
10m M	2.8	2.7	2.9	3	2.6	2.8	2.6	2.5	2.7375
	2.4	2.5	2.45	2.5	2.2	2.3	2.4	2.45	2.4	2.7375	0.0968246
	2.8	3	3	3.2	2.8	2.9	2.9	2.9	2.9375	2.725	0.121835
	2.6	2.5	2.7	2.6	2.9	2.8	2.5	2.6	2.65	2.65	0.132288
	2.7	2.7	2.5	2.6	2.7	2.7	2.9	3	2.725	2.70417	0.147902
	2.2	2.3	2.3	2.1	2	2.1	1.8	1.8	2.075
7d
CK	3.5	3.6	3.4	3.6	3.5	3.6	3.5	3.6	3.5375
	2.9	2.9	2.9	2.9	2.8	3	2.8	3	2.9	3.7625	0.0707107
	3.9	4	3.6	4	3.6	3.8	3.5	3.7	3.7625	3.5375	0.179844
	3.1	3.2	3.2	3.3	2.8	3	3.1	3.1	3.1	3.1	0.141421
	3.7	4.1	3.5	4	3.7	4	3.6	4.3	3.8625	3.46667	0.130659
	2.7	2.6	2.5	2.4	2.3	2.1	2.7	2.7	2.5
1 mM	3	3.3	3	3	3.1	3.4	2.7	2.8	3.0375
	3.2	3.2	3.4	3.5	3.2	3.3	3.1	3.2	3.2625
	2.2	2.7	2.9	3.1	2.7	2.6	2.5	2.6	2.6625	3.425	0.249687
	3.5	4	3.9	4.1	4.5	3.9	3.7	4	3.95	3.2625	0.273861
	4.2	3.9	4.2	4	3.9	4.1	3.7	3.8	3.975	3.0375	0.171391
	3.2	3.4	3.5	3.6	3.4	3.6	3.1	3.6	3.425	3.24167	0.231647
5m M	3.6	3.6	3.8	3.9	3.6	3.65	3.4	3.4	3.61875
	2.9	2.8	2.9	3	2.85	2.5	3	3.1	2.88125
	2.9	2.6	2.6	2.4	3.05	2.9	3	2.95	2.8	2.95	0.219374
	3.1	3.1	2.9	2.8	2.8	2.7	3.2	3	2.95	2.88125	0.165831
	3	3.3	3	3.2	2.7	3.05	2.6	3.3	3.01875	2.8	0.242303
	2	1.8	2.1	2.35	2.25	2.3	2.4	2.8	2.25	2.87708	0.20917
10m M	3.4	3.6	3.4	3	3.5	3.5	3.8	3.6	3.475
	3.6	3.5	3.7	3.8	3.6	3.9	3.9	4	3.75	3.7	0.165831
	3.2	3.3	2.9	3.1	3	3.2	3	3.2	3.1125	3.5625	0.126861
	2.8	2.6	2.9	3	2.95	2.9	2.8	2.65	2.825	3.475	0.132288
	3.8	3.8	3.5	3.5	3.6	3.8	3.8	3.8	3.7	3.57917	0.14166

## Sheet: PAL
	ΔOD290	U	OD595	standard protein curve	protein content	U/mg protein			protein
0CK	0.025	10	2.14367	17.4704	0.0349408	286.199			0 CK	2.157
	0.024	9.6	2.14367	17.4704	0.0349408	274.751				2.115
	0.019	7.6	2.14367	17.4704	0.0349408	217.511	259.487			2.159
							36.8				2.14367
									2CK	2.112
2d CK	0.03	12	2.135	17.3857	0.0347715	345.11				2.144
	0.029	11.6	2.135	17.3857	0.0347715	333.607				2.149
	0.029	11.6	2.135	17.3857	0.0347715	333.607	337.441				2.135
							6.64165		2d NaHS	2.101
										2.093
2d NaHS	0.036	14.4	2.09367	16.9821	0.0339642	423.976				2.087
	0.034	13.6	2.09367	16.9821	0.0339642	400.422					2.09367
	0.033	13.2	2.09367	16.9821	0.0339642	388.645	404.347		4d CK	2.103
							17.9898			2.15
										2.098
4d CK	0.035	14	2.18067	17.8317	0.0356634	392.559					2.117
	0.033	13.2	2.18067	17.8317	0.0356634	370.127			4d NaHS	2.124
	0.033	13.2	2.18067	17.8317	0.0356634	370.127	377.605			2.145
							12.9511			2.151
											2.14
4d NaHS	0.055	22	2.117	17.21	0.0344199	639.165			6CK	2.129
	0.066	26.4	2.117	17.21	0.0344199	766.998				2.135
	0.068	27.2	2.117	17.21	0.0344199	790.24	732.134			2.093
							81.3482				2.119
6d CK	0.049	19.6	2.119	17.2295	0.034459	568.792			6NaHS	2.097
	0.039	15.6	2.119	17.2295	0.034459	452.712				2.124
	0.035	14	2.119	17.2295	0.034459	406.28	475.928			2.147
							83.7065				2.12267
									8CK	2.245
6d NaHS	0.111	44.4	2.12267	17.2653	0.0345306	1285.82				2.14
	0.104	41.6	2.12267	17.2653	0.0345306	1204.73				2.163
	0.102	40.8	2.12267	17.2653	0.0345306	1181.56	1224.04				2.18267
							54.7435		8NaHS	2.125
										2.088
8d CK	0.017	6.8	2.18267	17.8512	0.0357025	190.463				2.141
	0.014	5.6	2.18267	17.8512	0.0357025	156.852					2.118
	0.013	5.2	2.18267	17.8512	0.0357025	145.648	164.321		10CK	2.119
							23.3224			2.159
										2.139
8d NaHS	0.035	14	2.118	17.2197	0.0344395	406.511					2.139
	0.032	12.8	2.118	17.2197	0.0344395	371.667			10NaHS	2.132
	0.031	12.4	2.118	17.2197	0.0344395	360.052	379.41			2.049
							24.1777			2.13
											2.10367
10d CK	0.022	8.8	2.139	17.4248	0.0348496	252.514
	0.013	5.2	2.139	17.4248	0.0348496	149.213
	0.012	4.8	2.139	17.4248	0.0348496	137.735	179.82
							63.2153
10d NaHS	0.034	13.6	2.10367	17.0798	0.0341595	398.132
	0.038	15.2	2.10367	17.0798	0.0341595	444.971
	0.035	14	2.10367	17.0798	0.0341595	409.842	417.649
							24.3758

## Sheet: 4CL
	ΔA	OD595	standard protein curve	protein content	U/mg protein
0CK	0.004	1.932	15.4033	0.0308066	123.636
	0.003	1.932	15.4033	0.0308066	92.7268
	0.005	1.932	15.4033	0.0308066	154.545	123.636
2CK	0.003	1.96933	15.7679	0.0315358	90.5827
	0.004	1.96933	15.7679	0.0315358	120.777
	0.004	1.96933	15.7679	0.0315358	120.777	110.712
2NaHS	0.006	2	16.0674	0.0321348	177.789
	0.009	2	16.0674	0.0321348	266.683
	0.007	2	16.0674	0.0321348	207.42	217.297
4CK	0.008	1.96567	15.7321	0.0314642	242.104
	0.004	1.96933	15.7679	0.0315358	120.777
	0.006	1.96933	15.7679	0.0315358	181.165	181.349
4NaHS	0.01	2.083	16.8779	0.0337559	282.084
	0.011	2.083	16.8779	0.0337559	310.293
	0.0105	2.083	16.8779	0.0337559	296.189	296.189
6CK	0.01	2.131	17.3467	0.0346934	274.462
	0.012	2.131	17.3467	0.0346934	329.354
	0.01	2.131	17.3467	0.0346934	274.462	292.759
6NaHS	0.013	2.131	17.3467	0.0346934	356.8
	0.015	2.131	17.3467	0.0346934	411.693
	0.014	2.131	17.3467	0.0346934	384.246	384.246
8CK	0.0081	2.18267	17.8512	0.0357025	216.03
	0.008	2.18267	17.8512	0.0357025	213.363
	0.007	2.18267	17.8512	0.0357025	186.693	205.362
8NaHS	0.0085	2.118	17.2197	0.0344395	235.012
	0.0083	2.118	17.2197	0.0344395	229.483
	0.0088	2.118	17.2197	0.0344395	243.307	235.934
10CK	0.0045	2.139	17.4248	0.0348496	122.954
	0.0056	2.139	17.4248	0.0348496	153.009
	0.0049	2.139	17.4248	0.0348496	133.883	136.616
10NaHS	0.0058	2.10367	17.0798	0.0341595	161.676
	0.0052	2.10367	17.0798	0.0341595	144.951
	0.0062	2.10367	17.0798	0.0341595	172.826	159.817

## Sheet: C4H
		Δ	OD595	standard protein curve	PROTENT CONTENT	U/mg protein
	0CK1	0.009	2.183	15.8779	0.0317559	364.468
	0CK3	0.008	2.183	15.8779	0.0317559	323.972
	0CK4	0.007	2.183	15.8779	0.0317559	283.475	323.972
	2CK1	0.013	2.17433	17.7699	0.0355397	470.403
	2CK2	0.011	2.17433	17.7699	0.0355397	398.034
	2CK3	0.01	2.17433	17.7699	0.0355397	361.849
	2CK4	0.011		17.7699	0.0355397	398.034	385.972
	2NaHS	0.032	2.225	18.2646	0.0365293	1126.55
	2NaHS	0.037	2.225	18.2646	0.0365293	1302.57
	2NaHS	0.033	2.225	18.2646	0.0365293	1161.75
	2NaHS	0.014	2.225	18.2646	0.0365293	492.865	985.729
	4CK2	0.013	2.19367	17.9587	0.0359173	465.458
	4CK3	0.015	2.19367	17.9587	0.0359173	537.067
	4CK4	0.012	2.19367	17.9587	0.0359173	429.653	477.393
	4NaHS	0.018	2.24333	18.4437	0.0368874	627.532
	4NaHS	0.017	2.24333	18.4437	0.0368874	592.669
	4NaHS	0.019	2.24333	18.4437	0.0368874	662.395	627.532
	6CK1	0.007	2.172	17.7471	0.0354941	253.619
	6CK2	0.012	2.172	17.7471	0.0354941	434.776
	6CK3	0.012	2.172	17.7471	0.0354941	434.776
	6CK4	0.013	2.172	17.7471	0.0354941	471.007	446.853
	6NaHS	0.026	2.243	18.4404	0.0368809	906.595
	6NaHS	0.034	2.243	18.4404	0.0368809	1185.55
	6NaHS	0.023	2.243	18.4404	0.0368809	801.988	964.71
	8CK1	0.011	2.237	18.3818	0.0367637	384.782
	8CK2	0.012	2.237	18.3818	0.0367637	419.762
	8CK3	0.013	2.237	18.3818	0.0367637	454.742	419.762
	8NaHS	0.015	2.15733	17.6038	0.0352077	547.892
	8NaHS	0.011	2.15733	17.6038	0.0352077	401.787
	8NaHS	0.021	2.15733	17.6038	0.0352077	767.049	572.243
	10CK1	0.02	2.17533	17.7796	0.0355592	723.3
	10CK2	0.015	2.17533	17.7796	0.0355592	542.475
	10CK3	0.013	2.17533	17.7796	0.0355592	470.145	578.64
	10NaHS	0.014	2.205	18.0693	0.0361387	498.192
	10NaHS	0.016	2.205	18.0693	0.0361387	569.362
	10NaHS	0.02	2.205	18.0693	0.0361387	711.703
	10NaHS	0.027	2.205	18.0693	0.0361387	960.799	747.288

## Sheet: CAD
	Δ	OD595	standard protein curve	PROTENT CONTENT	U/mg protein
0CK	0.015	2.217	18.1865	0.036373	530.338
	0.016	2.217	18.1865	0.036373	565.694
	0.019	2.217	18.1865	0.036373	671.761	589.264
2CK	0.015	2.315	19.1436	0.0382871	503.825
	0.014	2.315	19.1436	0.0382871	470.237
	0.017	2.315	19.1436	0.0382871	571.002	515.021
2NaHS	0.02	2.22467	18.2614	0.0365228	704.218
	0.027	2.22467	18.2614	0.0365228	950.694
	0.02	2.22467	18.2614	0.0365228	704.218	786.377
4CK	0.023	2.203	18.0498	0.0360996	819.344
	0.016	2.203	18.0498	0.0360996	569.978
	0.011	2.203	18.0498	0.0360996	391.86	593.728
4NaHS	0.032	2.197	17.9912	0.0359824	1143.67
	0.027	2.197	17.9912	0.0359824	964.971
	0.027	2.197	17.9912	0.0359824	964.971	1024.54
6CK	0.021	2.18967	17.9196	0.0358392	753.533
	0.024	2.18967	17.9196	0.0358392	861.18
	0.023	2.18967	17.9196	0.0358392	825.298	813.337
6NaHS	0.026	2.13267	17.363	0.0347259	962.854
	0.023	2.13267	17.363	0.0347259	851.756
	0.024	2.13267	17.363	0.0347259	888.789	901.133
8CK	0.02	2.25767	18.5837	0.0371673	692.006
	0.023	2.25767	18.5837	0.0371673	795.807
	0.02	2.25767	18.5837	0.0371673	692.006	726.606
8NaHS	0.024	2.155	17.5811	0.0351621	877.763
	0.024	2.155	17.5811	0.0351621	877.763
	0.026	2.155	17.5811	0.0351621	950.91
	0.025	2.155	17.5811	0.0351621	914.336	889.954
10 CK	0.019	2.166	17.6885	0.035377	690.676
	0.016	2.166	17.6885	0.035377	581.622
	0.017	2.166	17.6885	0.035377	617.973	630.09
10NaHS	0.019	2.16267	17.6559	0.0353118	691.949
	0.018	2.16267	17.6559	0.0353118	655.531
	0.019	2.16267	17.6559	0.0353118	691.949	679.81

## Sheet: H2O2
			balank	standard	ΔA test	ΔA standard
0CK1	0.155		0.0486667	0.674667	0.106333	0.626	0.339723
0CK2	0.162		0.0486667	0.674667	0.113333	0.626	0.362087
0CK3	0.1585	0.1585	0.0486667	0.674667	0.109833	0.626	0.350905	0.350905	0.0111821
2CK1	0.143		0.0486667	0.674667	0.0943333	0.626	0.301384
2CK2	0.128		0.0486667	0.674667	0.0793333	0.626	0.253461
2CK3	0.1355	0.1355	0.0486667	0.674667	0.0868333	0.626	0.277423	0.277423	0.0239617
2NaHS	0.155		0.0486667	0.674667	0.106333	0.626	0.339723
	0.15		0.0486667	0.674667	0.101333	0.626	0.323749
	0.1585	0.1545	0.0486667	0.674667	0.109833	0.626	0.350905	0.338126	0.0136486
4CK1	0.156		0.0486667	0.674667	0.107333	0.626	0.342918
4CK2	0.154		0.0486667	0.674667	0.105333	0.626	0.336528
4CK3	0.155	0.155	0.0486667	0.674667	0.106333	0.626	0.339723	0.339723	0.00319489
4NaHS	0.254		0.0486667	0.674667	0.205333	0.626	0.656017
	0.214		0.0486667	0.674667	0.165333	0.626	0.528222
	0.234	0.234	0.0486667	0.674667	0.185333	0.626	0.592119	0.592119	0.0638978
6CK1	0.146		0.0486667	0.674667	0.0973333	0.626	0.310969
6CK2	0.132		0.0486667	0.674667	0.0833333	0.626	0.266241
6CK3	0.139	0.139	0.0486667	0.674667	0.0903333	0.626	0.288605	0.288605	0.0223642
6NaHS	0.196		0.0486667	0.674667	0.147333	0.626	0.470714
	0.2		0.0486667	0.674667	0.151333	0.626	0.483493
	0.198	0.198	0.0486667	0.674667	0.149333	0.626	0.477103	0.477103	0.00638978
8CK1	0.201		0.0486667	0.674667	0.152333	0.626	0.486688
8CK2	0.258		0.0486667	0.674667	0.209333	0.626	0.668797
8CK3	0.2295	0.2295	0.0486667	0.674667	0.180833	0.626	0.577742	0.577742	0.0910543
8NaHS	0.231		0.0486667	0.674667	0.182333	0.626	0.582535
	0.241		0.0486667	0.674667	0.192333	0.626	0.614483
	0.236	0.236	0.0486667	0.674667	0.187333	0.626	0.598509	0.598509	0.0159744
10CK1	0.253		0.0486667	0.674667	0.204333	0.626	0.652822
10CK2	0.242		0.0486667	0.674667	0.193333	0.626	0.617678
10CK3	0.2475	0.2475	0.0486667	0.674667	0.198833	0.626	0.63525	0.63525	0.0175719
10NaHS	0.225		0.0486667	0.674667	0.176333	0.626	0.563365
	0.221		0.0486667	0.674667	0.172333	0.626	0.550586
	0.223	0.223	0.0486667	0.674667	0.174333	0.626	0.556976	0.556976	0.00638978
空白管	标准管
0.048	0.65
0.049	0.685
0.049	0.689
0.0486667	0.674667

## Sheet: H2S 
BLANK	0.258	0.258
	0.259	0.259
	0.261	0.261	0.259333
0CK	0.403			ΔOD	standard curve(mM/g Fw)	mM/kg Fw
	0.398	0.398	0.259333	0.138667	1.04075	1040.75
	0.395	0.395	0.259333	0.135667	1.03764	1037.64
	0.393	0.393	0.259333	0.133667	1.03556	1035.56
	0.392				1.03798
	0.382				0.00261168
2CK	0.41
	0.408
	0.408	0.406	0.259333	0.146667	1.04905	1049.05
	0.407	0.405	0.259333	0.145667	1.04801	1048.01
	0.407	0.403	0.259333	0.143667	1.04594	1045.94
	0.406				1.04767	1047.67
	0.406				0.00158523
	0.405
	0.403
2NaHS	0.411
	0.41	0.411	0.259333	0.151667	1.05424	1054.24
	0.408	0.41	0.259333	0.150667	1.0532	1053.2
	0.407	0.408	0.259333	0.148667	1.05113	1051.13
	0.405				1.05286	1052.86
	0.404				0.00158523
	0.402
	0.401
4CK	0.414
	0.411
	0.41	0.41	0.259333	0.138667	1.04075
	0.401	0.401	0.259333	0.135667	1.03764
	0.4	0.4	0.259333	0.133667	1.03556
	0.384				1.03798
					0.00261168
4NaHS	0.405
	0.404
	0.403	0.403	0.259333	0.143667	1.04594
	0.4	0.4	0.259333	0.140667	1.04283
	0.4	0.4	0.259333	0.140667	1.04283
	0.399				1.04386
					0.00179748
6CK	0.42
	0.415
	0.413	0.413	0.259333	0.153667	1.05632
	0.411	0.411	0.259333	0.151667	1.05424
	0.404	0.404	0.259333	0.144667	1.04698
	0.4				1.03798
					0.00261168
6NaHS	0.418	0.418	0.259333	0.158667	1.06151
	0.418	0.418	0.259333	0.158667	1.06151
	0.417	0.417	0.259333	0.157667	1.06047
	0.412				1.06116
	0.408				0.00059916
	0.408
8CK	0.422
	0.409
	0.408	0.408	0.259333	0.148667	1.05113
	0.405	0.405	0.259333	0.145667	1.04801
	0.405	0.405	0.259333	0.145667	1.04801
	0.368				1.04905
					0.00179748
8NaHS	0.418	0.418	0.259333	0.158667	1.06151
	0.405	0.405	0.259333	0.145667	1.04801
	0.404	0.404	0.259333	0.144667	1.04698
	0.397				1.05217
	0.386				0.00810528
	0.146
10CK	0.424
	0.42
	0.419	0.419	0.259333	0.159667	1.06254
	0.417	0.417	0.259333	0.157667	1.06047
	0.409	0.409	0.259333	0.149667	1.05217
	0.399				1.05839
					0.00549139
10NaHS	0.428
	0.426	0.426	0.259333	0.166667	1.06981
	0.425	0.425	0.259333	0.165667	1.06877
	0.413	0.413	0.259333	0.153667	1.05632
	0.404				1.06496
	0.395				0.00750745

## Sheet: NO
	A	BLANK	ΔA
0CK1	0.048	0.046	0.002	0.00615
0CK2	0.048	0.046	0.002	0.00615
0CK3	0.0485	0.046	0.0025	0.0064	0.00623333
					0.000144338
2CK1	0.048	0.046	0.002	0.00615
2CK2	0.049	0.046	0.003	0.00665
2CK3	0.048	0.046	0.002	0.00615	0.00631667
					0.000288675
2NaHS	0.052	0.046	0.006	0.00815
	0.05	0.046	0.004	0.00715
	0.053	0.046	0.007	0.00865	0.00798333
					0.000763763
4CK1	0.05	0.046	0.004	0.00715
4CK2	0.049	0.046	0.003	0.00665
4CK3	0.048	0.046	0.002	0.00615	0.00665
					0.0005
4NaHS	0.052	0.046	0.006	0.00815
	0.053	0.046	0.007	0.00865
	0.05	0.046	0.004	0.00715	0.00798333
					0.000763763
6CK1	0.047	0.046	0.001	0.00565
6CK2	0.048	0.046	0.002	0.00615
6CK3	0.048	0.046	0.002	0.00615	0.00598333
					0.000288675
6d NaHS	0.051	0.046	0.005	0.00765
	0.05	0.046	0.004	0.00715
	0.052	0.046	0.006	0.00815	0.00765
					0.0005
8CK1	0.05	0.046	0.004	0.00715
8CK2	0.048	0.046	0.002	0.00615
8CK3	0.048	0.046	0.002	0.00615	0.00648333
					0.00057735
8NaHS	0.05	0.046	0.004	0.00715
	0.051	0.046	0.005	0.00765
	0.053	0.046	0.007	0.00865	0.00781667
					0.000763763
10CK1	0.049	0.046	0.003	0.00665
10CK2	0.05	0.046	0.004	0.00715
10CK3	0.051	0.046	0.005	0.00765	0.00715
					0.0005
10NaHS	0.05	0.046	0.004	0.00715
	0.05	0.046	0.004	0.00715
	0.051	0.046	0.005	0.00765	0.00731667
					0.000288675

## Sheet:  lignin 
	OD280	FW
0CK	0.781	3	0.260333	2 CK	0.775	3	0.258333	2 NaHS	0.822	3	0.274
	0.774	3	0.258		0.768	3	0.256		0.82	3	0.273333
	0.771	3	0.257		0.755	3	0.251667		0.82	3	0.273333
			0.258444				0.255333				0.273556
			0.00139664				0.00276218				0.00031427
4 CK	0.867	3	0.289	4 NaHS	0.913	3	0.304333
	0.858	3	0.286		0.905	3	0.301667
	0.819	3	0.273		0.889	3	0.296333
			0.282667				0.300778
			0.00694422				0.00332592
6 CK	0.809	3	0.269667	6 NaHS	0.864	3	0.288
	0.8	3	0.266667		0.852	3	0.284
	0.788	3	0.262667		0.852	3	0.284
			0.266333				0.285333
			0.00286744				0.00188562
8 CK	0.86	3	0.286667	8 NaHS	0.947	3	0.315667
	0.851	3	0.283667		0.94	3	0.313333
	0.848	3	0.282667		0.925	3	0.308333
			0.284333				0.312444
			0.00169967				0.00305909
10 CK	0.813	3	0.271	10 NaHS	0.833	3	0.277667
	0.772	3	0.257333		0.819	3	0.273
	0.766	3	0.255333		0.812	3	0.270667
			0.261222				0.273778
			0.00696198				0.00291018

## Sheet: caffeic acid
0CK	content（ppm）
	1.152
	1.088
	1.514
	1.25133
	0.229716
2CK			2NaHS
	1.502			1.993
	1.581			1.833
	1.533			1.813
	1.53867			1.87967
	0.0398037			0.0986577
4CK			4NaHS
	1.746			2.12
	1.765			1.931
	1.777			2.189
	1.76267			2.08
	0.0156312			0.13357
6CK			6NaHS
	1.373			1.81367
	1.472			1.822
	1.542			1.778
	1.46233			1.80456
	0.0849137			0.0233722
8CK			8NaHS
	1.768			1.719
	1.66			1.739
	1.716			1.748
	1.71467			1.73533
	0.0540123			0.0148436
10CK			10NaHS
	1.592			1.649
	1.692			1.848
	1.725			1.815
	1.66967			1.77067
	0.0692556			0.106651

[truncated: 12 more sheets: sinapyl alcohol, coniferyl alcohol, sinapic acid, p-coumaric acid,  ferulic acid , p-coumaryl alcohol,  cinnamic acid , total phenolic, F5H, COMT, CCOAOMT, CCR]
